# Supplementary material for: Identification of the Microbiome Associated with Prognosis in Patients with Chronic Liver Disease
Source: Microorganisms. 2024 Mar 19;12(3):610. doi: 10.3390/microorganisms12030610 (PMC10974311; doi:10.3390/microorganisms12030610)
Supplement: Supplementary file 1 [file microorganisms-12-00610-s001.zip]

Archive with 3 entries (3 files):
- sup_table1_univariate_multivariate_analysis_results.csv
- Sup_table2_bacteria_cox_all_rounded.csv
- sup_table3_multivariate_analysis_conbined_results.csv
