# Supplementary material for: Identification of the Microbiome Associated with Prognosis in Patients with Chronic Liver Disease
Source: Microorganisms. 2024 Mar 19;12(3):610. doi: 10.3390/microorganisms12030610 (PMC10974311; doi:10.3390/microorganisms12030610)
Supplement: Supplementary file 1 [file microorganisms-12-00610-s001.zip › sup_table1_univariate_multivariate_analysis_results.csv]

Variable	Binary Criteria	Univariate HR	Univariate 95% CI	Univariate p-value	Multivariate HR	Multivariate 95% CI	Multivariate p-value
ALBI	ALBI over -2.6	4.673546	(2.0413, 10.7000)	0.0002638	-	-	-
ALP	ALP over 322	2.991647	(1.5210, 5.8844)	0.0014987	-	-	-
Alcohol	habitual/heavy drinker	2.499883	(1.2852, 4.8628)	0.0069555	-	-	-
BCAA	BCAA	3.747996	(1.8864, 7.4469)	0.0001621	-	-	-
BCLC	BCLC stage B/C	7.741017	(3.7336, 16.0499)	1.00E-05	6.715382	(3.7336, 16.0499)	<0.00001
Hemoglobin	Hemoglobin under 12	3.06131	(1.5770, 5.9426)	0.0009462	-	-	-
LDH	LDH over 222	2.57832	(1.3172, 5.0467)	0.0057085	-	-	-
PNI	PNI under 40	4.390816	(2.2573, 8.5410)	1.31E-05	-	-	-
PPI	PPI	2.65572	(1.3684, 5.1541)	0.0038888	-	-	-
PlateletCount	PlateletCount under 150	3.358379	(1.5233, 7.4040)	0.0026694	-	-	-
Probiotics	Probiotics	4.39005	(1.3366, 14.4196)	0.0147663	-	-	-
Sex	female	0.422041	(0.1916, 0.9296)	0.0322529	0.328915	(0.1916, 0.9296)	0.04256
Smoke	ex/smoker	3.586272	(1.6420, 7.8328)	0.0013547	-	-	-
Sodium	Sodium under 140	2.798436	(1.4264, 5.4904)	0.0027648	-	-	-
StoolFrequency	StoolFrequency under 3 or over 10	2.447762	(1.1162, 5.3676)	0.0254528	-	-	-
StoolHardness	StoolHardness hard/soft	0.384558	(0.1483, 0.9975)	0.0494063	-	-	-
TotalCholesterol	Total Cholesterol under 140	4.627434	(2.3810, 8.9933)	6.20E-06	2.867604	(2.3810, 8.9933)	0.014733
UDCA	UDCA	2.790907	(1.4189, 5.4894)	0.0029415	-	-	-
gGT	gGT over 64	3.075526	(1.5833, 5.9741)	0.0009117	-	-	-
