# Supplementary material for: Identification of the Microbiome Associated with Prognosis in Patients with Chronic Liver Disease
Source: Microorganisms. 2024 Mar 19;12(3):610. doi: 10.3390/microorganisms12030610 (PMC10974311; doi:10.3390/microorganisms12030610)
Supplement: Supplementary file 1 [file microorganisms-12-00610-s001.zip › Sup_table2_bacteria_cox_all_rounded.csv]

Variable	Binary Criteria (relative abundunce)	Univariate HR	Univariate 95% CI	Univariate p-value	Multivariate Coef	Multivariate Exp(Coef)	Multivariate 95% CI	Multivariate p-value
g__Agathobacter	0.0012	1.0298	(0.5304, 1.9995)	0.9308	-	-	-	-
g__Alistipes	0.0177	0.665	(0.3381, 1.3079)	0.2371	-	-	-	-
g__Anaerostipes	0.0014	1.2812	(0.6558, 2.5029)	0.4684	-	-	-	-
g__Bacteroides	0.3776	0.9494	(0.4890, 1.8433)	0.8781	-	-	-	-
g__Bifidobacterium	0.0055	0.5316	(0.2645, 1.0684)	0.076	-	-	-	-
g__Bilophila	0.0006	1.459	(0.7454, 2.8556)	0.2703	-	-	-	-
g__Blautia	0.0038	1.0699	(0.5513, 2.0764)	0.8417
g__Butyricicoccus	0.0012	1.6541	(0.8408, 3.2541)	0.1449	-	-	-	-
g__Clostridium_sensu_stricto_1	0.0002	1.5495	(0.7878, 3.0475)	0.2045	-	-	-	-
g__Colidextribacter	0.0007	0.5693	(0.2893, 1.1203)	0.1029	-	-	-	-
g__Collinsella	0.0004	0.8219	(0.4171, 1.6196)	0.5709	-	-	-	-
g__Coprococcus	0.0004	1.5591	(0.7968, 3.0508)	0.1948
g__Dickeya	0.0001	1.7825	(0.8978, 3.5391)	0.0986	-	-	-	-
g__Dorea	0.0017	1.2206	(0.6276, 2.3737)	0.557	-	-	-	-
g__Erysipelatoclostridium	0.0002	0.635	(0.3228, 1.2491)	0.1883
g__Faecalibacterium	0.0248	1.2756	(0.6561, 2.4801)	0.473
g__Flavonifractor	0.0007	0.9996	(0.5150, 1.9401)	0.999
g__Fusicatenibacter	0.0029	1.2781	(0.6542, 2.4970)	0.4727
g__Incertae_Sedis	0.0005	0.3989	(0.1953, 0.8150)	0.0117	-0.8394	0.432	(0.1985, 0.9396)	0.0343
g__Lachnoclostridium	0.0045	0.6404	(0.3223, 1.2725)	0.2033
g__Lachnospira	0.0012	1.1277	(0.5809, 2.1893)	0.7224
g__Lachnospiraceae_ND3007_group	0.0002	1.2046	(0.6203, 2.3394)	0.5825
g__Lactobacillus	0.0002	2.3631	(1.1571, 4.8263)	0.0183	0.4278	1.5339	(0.7058, 3.3333)	0.28
g__Megasphaera	0.0001	1.6764	(0.8518, 3.2993)	0.1347
g__Monoglobus	0.0003	0.6404	(0.3256, 1.2597)	0.1967
g__Odoribacter	0.0016	0.7869	(0.4045, 1.5309)	0.4804
g__Oscillibacter	0.001	0.4965	(0.2499, 0.9863)	0.0456	-0.0782	0.9247	(0.4395, 1.9454)	0.8366
g__Parabacteroides	0.0283	0.6566	(0.3365, 1.2811)	0.2174
g__Phascolarctobacterium	0.0035	1.4574	(0.7408, 2.8673)	0.2753
g__Prevotella	0.0001	1.1147	(0.5730, 2.1685)	0.749
g__Roseburia	0.0023	1.1274	(0.5805, 2.1896)	0.7233
g__Sellimonas	0.0003	1.1939	(0.6139, 2.3221)	0.6015
g__Streptococcus	0.0055	3.6655	(1.6642, 8.0734)	0.0013	1.0051	2.7321	(1.1672, 6.3944)	0.0205
g__Subdoligranulum	0.0062	0.9392	(0.4823, 1.8290)	0.8537
g__Sutterella	0.0018	1.1496	(0.5911, 2.2357)	0.6812
g__Tyzzerella	0.0007	0.6697	(0.3404, 1.3174)	0.2455
g__UBA1819	0.0002	1.1903	(0.6088, 2.3273)	0.6106
g__UCG-002	0.001	1.2079	(0.6210, 2.3496)	0.5779
g__Veillonella	0.0013	2.7373	(1.3138, 5.7033)	0.0072	0.4521	1.5716	(0.7099, 3.4790)	0.2648
g__[Eubacterium]_coprostanoligenes_group	0.0026	0.756	(0.3885, 1.4712)	0.4103
g__[Eubacterium]_hallii_group	0.0018	1.3865	(0.7098, 2.7084)	0.3388
g__[Eubacterium]_ventriosum_group	0.0001	0.8168	(0.4179, 1.5963)	0.5539
g__[Ruminococcus]_gnavus_group	0.001	1.2907	(0.6605, 2.5222)	0.4553
g__[Ruminococcus]_torques_group	0.0023	1.0211	(0.5260, 1.9825)	0.9507
g__uncultured.1	0.0003	0.8041	(0.4138, 1.5622)	0.5199
g__uncultured.2	0.0003	1.0086	(0.5196, 1.9580)	0.9797
g__uncultured.9	0.0002	0.4993	(0.2484, 1.0035)	0.0512
