# Supplementary material for: Identification of the Microbiome Associated with Prognosis in Patients with Chronic Liver Disease
Source: Microorganisms. 2024 Mar 19;12(3):610. doi: 10.3390/microorganisms12030610 (PMC10974311; doi:10.3390/microorganisms12030610)
Supplement: Supplementary file 1 [file microorganisms-12-00610-s001.zip › sup_table3_multivariate_analysis_conbined_results.csv]

Variable	Binary Criteria	Univariate HR	Univariate 95% CI	Univariate p-value	Multivariate Coef	Multivariate Exp(Coef)	Multivariate 95% CI	Multivariate p-value
BCLC	BCLC stage B/C	7.741017	(3.7336, 16.0499)	1.00E-05	2.086928287	8.060118725	(3.6509, 17.7939)	2.40E-07
Sex	female	0.422041	(0.1916, 0.9296)	0.0322529	-0.764159611	0.465725157	(0.1992, 1.0884)	0.077654105
TotalCholesterol	Total Cholesterol under 140	4.627434	(2.3810, 8.9933)	6.20E-06	1.484105092	4.411016193	(2.0151, 9.6555)	0.000204892
g__Incertae_Sedis	0.0005	0.3989	(0.1953, 0.8150)	0.0117	-1.239358799	0.289569831	(0.1282, 0.6538)	0.002861111
g__Lactobacillus	0.0002	2.3631	(1.1571, 4.8263)	0.0183	-0.07593496	0.926876489	(0.3826, 2.2451)	0.866402809
g__Oscillibacter	0.001	0.4965	(0.2499, 0.9863)	0.0456	-0.281274739	0.754820928	(0.3459, 1.6470)	0.479849555
g__Streptococcus	0.0055	3.6655	(1.6642, 8.0734)	0.0013	0.412398922	1.510436863	(0.6084, 3.7497)	0.374041246
g__Veillonella	0.0013	2.7373	(1.3138, 5.7033)	0.0072	1.005504973	2.73328716	(1.1922, 6.2664)	0.017535635
